# Supplementary material for: Comparative Assessment of the Structural Features of Originator Recombinant Human Follitropin Alfa Versus Recombinant Human Follitropin Alfa Biosimilar Preparations Approved in Non-European Regions
Source: Int J Mol Sci. 2022 Jun 17;23(12):6762. doi: 10.3390/ijms23126762 (PMC9223809; doi:10.3390/ijms23126762)
Supplement: Supplementary file 1 [file ijms-23-06762-s001.zip]

Archive with 1 entries (1 files):
- ijms-1734183-supplementary/ijms-1734183-supplementary.pdf
